# Supplementary material for: Predicting the expansion of Gephyraulus lycantha as a key pest of goji berry in China under climate change
Source: Front Plant Sci. 2026 Apr 10;17:1786710. doi: 10.3389/fpls.2026.1786710 (PMC13106313; doi:10.3389/fpls.2026.1786710)
Supplement: Supplementary file 1 [file DataSheet1.zip]

Archive with 4 entries (3 files):
- Supplementary Materials/
- Supplementary Materials/Figure S1.png
- Supplementary Materials/Figure S2.png
- Supplementary Materials/The filtered distribution points of G. lycantha.csv
