# Supplementary material for: Predicting the expansion of Gephyraulus lycantha as a key pest of goji berry in China under climate change
Source: Front Plant Sci. 2026 Apr 10;17:1786710. doi: 10.3389/fpls.2026.1786710 (PMC13106313; doi:10.3389/fpls.2026.1786710)
Supplement: Supplementary file 1 [file DataSheet1.zip › Supplementary Materials/The filtered distribution points of G. lycantha.csv]

species	longitude	latitude
Jaapiellasp	103.580102	39.002924
Jaapiellasp	105.654976	37.475053
Jaapiellasp	105.554904	37.406505
Jaapiellasp	105.675184	37.562266
Jaapiellasp	103.098101	38.632429
Jaapiellasp	105.635203	37.344086
Jaapiellasp	97.299299	37.310217
Jaapiellasp	97.215877	37.321785
Jaapiellasp	97.386073	37.277565
Jaapiellasp	105.6127	37.5323
Jaapiellasp	105.7257	37.4911
Jaapiellasp	105.8473	37.5737
Jaapiellasp	105.7001	37.3313
Jaapiellasp	105.8411	37.4866
Jaapiellasp	105.7793	37.4559
Jaapiellasp	105.9477	37.4448
Jaapiellasp	105.2029	36.9133
Jaapiellasp	105.2174	36.9874
Jaapiellasp	105.4164	37.5412
Jaapiellasp	105.573	37.3189
Jaapiellasp	105.2609	36.9414
Jaapiellasp	105.101	37.0734
Jaapiellasp	105.2804	37.5401
Jaapiellasp	105.716	37.1896
Jaapiellasp	105.911	36.9357
Jaapiellasp	106.4603	37.1377
Jaapiellasp	105.9404	37.0893
Jaapiellasp	105.794	36.9431
Jaapiellasp	105.9918	37.0757
Jaapiellasp	106.171	37.2341
Jaapiellasp	105.5352	37.2337
Jaapiellasp	106.1022	37.2352
Jaapiellasp	106.0826	37.3762
Jaapiellasp	105.9476	38.1185
Jaapiellasp	106.1504	37.8294
Jaapiellasp	106.2726	37.7854
Jaapiellasp	106.3272	37.7957
Jaapiellasp	106.1744	36.4286
Jaapiellasp	105.4589	36.6228
Jaapiellasp	106.1476	36.3402
Jaapiellasp	106.1711	36.576
Jaapiellasp	106.0672	36.3839
Jaapiellasp	101.730244	36.862564
Jaapiellasp	106.16416	38.654047
Jaapiellasp	106.226527	36.552241
Jaapiellasp	95.90077	36.158407
Jaapiellasp	82.914713	44.613982
Jaapiellasp	104.122047	37.274504
Jaapiellasp	96.542729	40.546809
Jaapiellasp	105.121022	36.975556
Jaapiellasp	108.664078	40.744248
Jaapiellasp	106.16416	38.654047
Jaapiellasp	101.765915	36.729886
Jaapiellasp	100.698865	36.215232
Jaapiellasp	100.308483	36.263543
Jaapiellasp	105.180706	36.636235
